# Supplementary material for: Rational Design of ZnO/Sc2CF2 Heterostructure with Tunable Electronic Structure for Water Splitting: A First-Principles Study
Source: Molecules. 2024 Sep 29;29(19):4638. doi: 10.3390/molecules29194638 (PMC11477741; doi:10.3390/molecules29194638)
Supplement: Supplementary file 1 [file molecules-29-04638-s001.zip]

Archive with 1 entries (1 files):
- molecules-3224085-supplementary.pdf
